# Supplementary material for: Ganglion Cell and Displaced Amacrine Cell Density Distribution in the Retina of the Howler Monkey (Alouatta caraya)
Source: PLoS One. 2014 Dec 29;9(12):e115291. doi: 10.1371/journal.pone.0115291 (PMC4278902; doi:10.1371/journal.pone.0115291)
Supplement: S1 Dataset — Ganglion cell density, displaced amacrine cell density, total number of ganglion cells, cumulative number of cones and ganglion cells. (ZIP) [file pone.0115291.s003.zip]

Archive with 15 entries (14 files):
- Muniz et al 141025 Alouatta & Cebus Cones Cumulative.xlsx
- __MACOSX/
- __MACOSX/._Muniz et al 141025 Alouatta & Cebus Cones Cumulative.xlsx
- Muniz et al 141025 Alouatta & Cebus Ganglion Cells Cumulative.xlsx
- __MACOSX/._Muniz et al 141025 Alouatta & Cebus Ganglion Cells Cumulative.xlsx
- Muniz et al 141025 Alouatta Displaced Amacrine Cell Density.xlsx
- Muniz et al 141025 Alouatta Ganglion Cell Density.xlsx
- Muniz et al 141025 Aotus Ganglion Cells & Displaced Amacrine Cells Density.xls
- Muniz et al 141025 Callithrix Ganglion Cell Density.xlsx
- __MACOSX/._Muniz et al 141025 Callithrix Ganglion Cell Density.xlsx
- Muniz et al 141025 Cebus Ganglion Cell Density.xls
- Muniz et al 141025 Ganglion Cells Total x Retinal Area 01.xlsx
- __MACOSX/._Muniz et al 141025 Ganglion Cells Total x Retinal Area 01.xlsx
- Muniz et al 141025 Ganglion Cells Total x Retinal Area 02.xlsx
- __MACOSX/._Muniz et al 141025 Ganglion Cells Total x Retinal Area 02.xlsx
