# Supplementary material for: Ganglion Cell and Displaced Amacrine Cell Density Distribution in the Retina of the Howler Monkey (Alouatta caraya)
Source: PLoS One. 2014 Dec 29;9(12):e115291. doi: 10.1371/journal.pone.0115291 (PMC4278902; doi:10.1371/journal.pone.0115291)
Supplement: S1 Dataset — Ganglion cell density, displaced amacrine cell density, total number of ganglion cells, cumulative number of cones and ganglion cells. (ZIP) [file pone.0115291.s003.zip › Muniz et al 141025 Alouatta Displaced Amacrine Cell Density.xlsx]

## Sheet: NASO-TEMPORAL (0°-180°)
Nasal 0°
	AC970111L	AC970110L	AC061116L	AC061120L	AC080619L	AC080619R	MÉDIA	DESVIO PADRÃO
Ecc (mm)
0.25
0.5	2359	2499	3436	2811			2776.25	478.694
0.75	2769	2603	2915	3124	3124		2907	226.772
1	2256	3124	3332	2499	2499		2742	460.521
1.25	2154	2915	3020	2187			2569	462.337
1.5	3125	2291	3228	1978			2655.5	616.456
1.75	1406	1562	3020	2082			2017.5	728.144
2	2500	2187	2811	1770			2317	444.835
2.25	1563	2082		1874			1839.67	261.198
2.5	1406	1666					1536	183.848
2.75		1562					1562
3			2291				2291
4	2910		2498		1874		2427.33	521.603
5	2067	1041	1561	1041	1458	2395	1593.83	547.089
6	1685	937	1041	651	1067	2082	1243.83	532.008
7	1149	885	834	807	1041		943.2	146.442
8	995	755	963	781	1093	1119	951	153.482
9	1072	755	1067	703	1041	1067	950.833	172.958
10	1149	1015	651	573	833	1015	872.667	226.886
11	842	781	833	651	781	859	791.167	75.8799
12	613	703	625	755	781	729	701	68.7372
13	842	443	599	677	625	703	648.167	131.497
14	766	703	469	625	469	625	609.5	120.992
15	1378	469	625	651	443	364	655	370.909
16	536	651	0	833	390	390	466.667	283.732
17	383	390		702		286	440.25	180.839
18		260		877			568.5	436.285
19				547			547
Temporal 180°
	AC970111L	AC970110L	AC061116L	AC061120L	AC080619L	AC080619R	MÉDIA	DESVIO PADRÃO
Ecc (mm)
0.25
0.5	2769	2082	2811	2707	3228		2719.4	411.083
0.75	3179	1978	2603	2291	3124		2635	521.072
1	1948	2915	2395	1978	2915		2430.2	476.525
1.25	4066	3540	2499	2395	2603		3020.6	741.699
1.5	3438	2499	2082	1562	2499		2416	689.045
1.75	2344	2082	2395	1458	2499		2155.6	419.164
2	1563	1458	2187	1250	2187		1729	433.003
2.25	3125	1666	1978	1562	2395		2145.2	636.419
2.5	2656	1666	1874	1770	2082		2009.6	392.725
2.75	1563	2187	1978	1250	1874		1770.4	367.837
3	2450	1562	1770	1041	1770		1718.6	505.939
4	1685	1354	1562	1249	1249		1419.8	195.721
5	2067	1043	937	885	1770		1340.4	541.08
6	1302	1380	833	755	1276		1109.2	291.578
7	1302	1640	781	651	911	885	1028.33	370.647
8	919	1119	755	781	807	859	873.333	133.844
9	689	833	677	729	911	755	765.667	90.3917
10	689	1276	651	859	1197	807	913.167	262.83
11	766	781	599	703	495	651	665.833	108.212
12	459	729	651	625	599	729	632	100.246
13	230	781	364	625	260	599	476.5	223.638
14		0	0	521		547	267	308.488
15
16
17
18
19

## Sheet: DORSO-VENTRAL (90°-270°)
Dorsal 90°
	AC970111L	AC970110L	AC061116L	AC061120L	AC080619L	AC080619R	MÉDIA	DESVIO PADRÃO
Ecc (mm)
0.25
0.5	2666		3124	3436	3020		3061.5	317.437
0.75	1948	2499	3020	2811	2915		2638.6	432.435
1	1231	2082	2915	3124	3021		2474.6	808.533
1.25	2656	2395	2811	3020	2707		2717.8	228.116
1.5	2969	1770	2603	2082	2811		2447	505.191
1.75	2031	2811	2811	2499	2603		2551	320.55
2	2188	2499	2707	2915	2499		2561.6	270.854
2.25	2500	2707	2395	1354	1978		2186.8	536.004
2.5	3281	2187	2186	1145	2187		2197.2	755.328
2.75	2500	2082	2291	1666	2082		2124.2	309.256
3	1531	1666	2082	1562	1874		1743	232.226
4	1455	1874	1770	1666	1874		1727.8	175.192
5	1302	-	1458	1354	1458	1302	1374.8	78.8619
6	1225	1432	937	885	1041	1276	1132.67	212.931
7	1072	1354	859	703	1067	1093	1024.67	222.745
8	1302	1171	781	859	1093	1223	1071.5	207.842
9	995	1223	625	989	963	1015	968.333	192.913
10	1149	1041	703	1093	911	1067	994	163.055
11	1149	1041	547	807	807	911	877	210.112
12	842	1015	521	703	833	677	765.167	169.81
13	1225	677	651	703	1249	807	885.333	277.605
14	383	807	573	651	625	703	623.667	142.226
15	383	911	208	677	286	312	462.833	272.784
16		469				78	273.5	276.479
17		677					677
18
19
Ventral 270°
	AC970111L	AC970110L	AC061116L	AC061120L	AC080619L	AC080619R	MÉDIA	DESVIO PADRÃO
Ecc (mm)
0.25
0.5	2461		3020	2915	2811		2801.75	242.662
0.75	2769		3020	3332	2499		2905	355.381
1	3282		2707	2499	1978		2616.5	539.311
1.25	2564	2707	2915				2728.67	176.5
1.5	1538		2707	2811			2352	706.86
1.75	1128	2499	2811	3124			2390.5	879.492
2	1846	2187	2603	2499			2283.75	341.193
2.25	1231	1978	2499	1978			1921.5	521.754
2.5	1719	1458	2499	1666			1835.5	456.45
2.75	1875	1874	2187				1978.67	180.423
3	2144	1770	1978	2707	1458		2011.4	465.587
4	1685	625	1458	1562	1770		1420	459.989
5	1302	521	1354	1249	1145		1114.2	340.507
6	995	443	859	677	755		745.8	207.015
7	995	547	833	521	833	781	751.667	183.52
8	1225	599	677	599	807	755	777	234.715
9	613	729	651	781	833	703	718.333	81.306
10	919	469	521	495	677	573	609	168.736
11	1072	547	729	495	677	599	686.5	207.024
12	613	443	625	495	729	625	588.333	102.876
13	613	338	547	469	677	573	536.167	119.158
14	689	286	547	625	469	521	522.833	139.732
15	689		286	755		443	543.25	217.799
16				755			755
17				521			521
18
19

## Sheet: DNASAL-VTEMPORAL (30°-210°)
Dorso-Nasal 30°
	AC970111L	AC970110L	AC061116L	AC061120L	AC080619L	AC080619R	MÉDIA	DESVIO PADRÃO
Ecc (mm)
0.25
0.5	2500	1770	3124	3020	3228		2728.4	604.53
0.75	2603	1978	3228	3644	3020		2894.6	635.151
1	2395	2291	3124	3124	2707		2728.2	392.406
1.25	2500	2915	2811	2187	2811		2644.8	299.5
1.5	2154	3124	2811	3228	2499		2763.2	444.248
1.75	1978	2707	2499	2811	2291		2457.2	334.132
2	1563	2499	2603	1978	2291		2186.8	422.573
2.25	1770	1707	2395	2395	2499		2153.2	381.592
2.5	2091	2082	2082	1878	1978		2022.2	93.0494
2.75		1978	1874	2603	2187		2160.5	322.437
3	2144	2395	1978	2082	1874		2094.6	196.913
4	2144		2187	1978	1770		2019.75	189.322
5	1685	1041	1562	1354	1978		1524	352.019
6	1455	703	1145	833	1119		1051	293.813
7	1685	547	781		989		1000.5	490.753
8	842	729	729	599	1041	1249	864.833	239.461
9	1149	651	729	599	833		792.2	218.076
10	842	677	651	729	781	1041	786.833	142.504
11	689	755	547	703	937	1015	774.333	172.514
12	766	677	755	625	729	859	735.167	80.2955
13	766	651	547	729	547	755	665.833	100.436
14	1072	547	599	781	573	625	699.5	200.154
15	459	703	677	781	521	625	627.667	119.544
16	230	469	547	807	260	703	502.667	231.985
17	536	651	625	573	364	598	557.833	103.037
18		312		469			390.5	111.016
19		234		573			403.5	239.709
Ventro-Temporal 210°
	AC970111L	AC970110L	AC061116L	AC061120L	AC080619L	AC080619R	MÉDIA	DESVIO PADRÃO
Ecc (mm)
0.25
0.5	2395	2811	3124	2603	2915		2769.6	281.307
0.75	2395	3540	2915	2603	3124		2915.4	447.786
1	1978	3124	2603	2187	3228		2624	553.069
1.25	2031	2915	2811	2082	3020		2571.8	476.512
1.5	1563	2707	2603	1458	2811		2228.4	660.507
1.75	5656	2082	2082	1354	2395		2713.8	1688.61
2	1719	2291	2395	1562	1874		1968.2	361.362
2.25	2188	2082	2187	1874	1770		2020.2	189.587
2.5	1875	1770	1874	1458	1978		1791	200.152
2.75	2188	2499	1562	1666	1458		1874.6	448.019
3	2297	1458	1770	1354	1249		1625.6	422.881
4	2067	833	1666	1666	2082		1662.8	506.876
5	1455	625	1249	937	1770		1207.2	444.933
6	1761	625	989	781	1015		1034.2	436.522
7	1914	469	677	547	833		888	589.929
8	1455	651	625	625	807	859	837	318.682
9	689	651	729	703	625	677	679	37.0945
10	766	573	677	469	729	677	648.5	109.391
11	613	521	547	390	677	729	579.5	121.134
12	613	364	495	469	599	729	544.833	128.4
13	306	260		521	443	547	415.4	127.817
14	459	26		390	651	156	336.4	247.876
15				55			55
16
17
18
19

## Sheet: NDORSAL-TVENTRAL (60°-240°)
Naso-Dorsal 60°
	AC970111L	AC970110L	AC061116L	AC061120L	AC080619L	AC080619R	MÉDIA	DESVIO PADRÃO
Ecc (mm)
0.25
0.5			3124	3540	3228		3297.33	216.493
0.75	2082	2707	3332	2915	3020		2811.2	465.885
1	2395	3228	3124	2291	2915		2790.6	425.455
1.25	2603	2603	2811	3644	2603		2852.8	451.371
1.5	1421	2603	2395	3020	2395		2366.8	587.067
1.75	1978	2915	2603	3436	1978		2582	626.554
2	2187	2291	2811	3020			2577.25	402.037
2.25	2900	2082	2499	2707			2547	350.589
2.5	2500	1770	2187				2152.33	366.233
2.75	1562	1874	1978	1874			1822	180.133
3	3063	1770	1874	1978			2171.25	600.534
4	1761	-	1874	364	1874		1468.25	738.091
5	1455	1666	1562	1249	1354		1457.2	164.76
6	1455	937	963	781	963		1019.8	254.82
7	1531	781	911	755	911		977.8	317.539
8	1631	859	885	729	755		971.8	374.418
9	766	911	625	937	755		798.8	127.366
10	536	989	703	521	755		700.8	190.715
11	536	937	677	495	755	859	709.833	175.126
12	1225	703	651	781	703	729	798.667	213.089
13	995	416	547	573	547	651	621.5	198.018
14	689	859	677	495	729	729	696.333	117.947
15	459	703	573	573	573	599	580	77.8177
16	383	599	521	521	677	521	537	97.9061
17	230	416	312	573			382.75	147.917
18				755			755
19
Temporo-Ventral 240°
	AC970111L	AC970110L	AC061116L	AC061120L	AC080619L	AC080619R	MÉDIA	DESVIO PADRÃO
Ecc (mm)
0.25
0.5	2395	3020	2915	2082	3540		2790.4	567.519
0.75	2603	2811	3020	2603	3124		2832.2	237.661
1	2187	2499	3228	1978	2915		2561.4	513.277
1.25	2082	2915	3124	3020	2707		2769.6	414.172
1.5	2024	2187	2811	2082	2811		2383	395.053
1.75	4373	2915	2811	2395	2499		2998.6	797.667
2	3123	1874	2499	1562	2603		2332.2	618.4
2.25	1978	1666	2187	2082	2187		2020	216.045
2.5	1562	2082	2395	1458	1978		1895	385.265
2.75	3020	1666	1978	1145	1770		1915.8	689.369
3	2767	1978	1666	1770	1770		1990.2	448.79
4	1685	625	1978	1562	1562		1482.4	508.545
5	1149	625	1458	937	1041		1042	303.9
6	1149	651	1041	885	781		901.4	198.909
7	1072	676	807	547	885	989	829.333	195.551
8	1225	521	963	599	885	885	846.333	255.736
9	613	546	599	625	651	859	648.833	108.706
10	842	755	677	651	494	937	726	155.35
11	842	443	807	703	678	833	717.667	150.978
12	536	416	703	469	521	781	571	141.193
13	842	364	521	599	547	390	543.833	172.327
14	306			390		182	292.667	104.639
15				521			521
16
17
18
19

## Sheet: TDORSAL-NVENTRAL (120°-300°)
Temporo-Dorsal 120°
	AC970111L	AC970110L	AC061116L	AC061120L	AC080619L	AC080619R	MÉDIA	DESVIO PADRÃO
Ecc (mm)
0.25
0.5		3124	2915	2291			2776.67	433.387
0.75	2603	2916	2811	2082			2603	370.888
1	1770	3332	2811	3228			2785.25	713.293
1.25	1978	2187	2603	2499			2316.75	286.787
1.5	2603	2811	2187	2915			2629	321.952
1.75	1562	2707	2603	2395			2316.75	519.617
2	2500	2499	2395	1770			2291	350.81
2.25	1719	2395	2082	1874			2017.5	292.325
2.5	1719	1770	1874	1562			1731.25	129.968
2.75	1563	1770	1978	2082			1848.25	230.192
3	3063	2187	1458	1660			2092	716.577
4	1914	729	1666	1249	1458		1403.2	450.363
5	2067	416	1041	1041	1458		1204.6	608.967
6	1225	573	859	937	989		916.6	235.662
7	1838	651	833	755	755		966.4	491.513
8	1225	625	937	807	911	963	911.333	197.275
9	1685	651	807	963	859	989	992.333	360.359
10	536	416	677	703	911	885	688	192.858
11	1149	443	677	781	755	789	765.667	227.953
12	459		677	599	599	780	622.8	117.912
13	766	625	755	547	443	625	626.833	123.263
14	842	338	521	495	390	521	517.833	175.674
15	153	182		495			276.667	189.637
16
17
18
19
Naso-Ventral 300°
	AC970111L	AC970110L	AC061116L	AC061120L	AC080619L	AC080619R	MÉDIA	DESVIO PADRÃO
Ecc (mm)
0.25
0.5	2291	2499	2915	2395	2915		2603	294.156
0.75	1978	2707	2915	1978	2603		2436.2	433.099
1	2603	2082	2915	2082	2395		2415.4	356.203
1.25	1978	2291	3020	2603	2187		2415.8	406.108
1.5	2187	2291		2499	1978		2238.75	216.894
1.75	1145	2603	2811	2082	1978		2123.8	648.639
2	1770	2499	2707	1562	1041		1915.8	685.169
2.25	1458	1770	2499	1770	1224		1744.2	480.513
2.5	1249	1978	2603	2707	1458		1999	656.068
2.75	1249	2915	2395	1145	1770		1894.8	755.95
3	1531	2499	2187	1250	1458		1785	531.289
4	1531	729	2291	1458	1976		1597	592.11
5	1455	937	1874	937	1770		1394.6	445.307
6	1072	755	1249	885	1458		1083.8	280.663
7	766	729	859	781	937	807	813.167	74.588
8	1378	755	703	729	1119	833	919.5	271.193
9	766	625	807	703	1041	755	782.833	141.122
10	842	729	703	625	833	781	752.167	83.1394
11	1225	469	573	573	755	755	725	269.646
12	689	495	703	547	573	807	635.667	116.884
13	689	416	729	521	677	703	622.5	125.028
14	766	338		469	443	599	523	164.595
15	689	495		443	250	495	474.4	156.719
16	77	260		599		286	305.5	216.645
17				651			651
18
19

## Sheet: DTEMPORAL-VNASAL (150°-330°)
Dorso-Temporal 150°
	AC970111L	AC970110L	AC061116L	AC061120L	AC080619L	AC080619R	MÉDIA	DESVIO PADRÃO
Ecc (mm)
0.25
0.5	1249	2395	3332	1249	3540		2353	1096.22
0.75	1666	2603	3332	1145	3124		2374	941.33
1	2082	3020	3124	1458	2915		2519.8	722.933
1.25	2500	2915	2603	1562	2811		2478.2	537.825
1.5	2031	3020	2811	1145	2603		2322	754.204
1.75	2500	2603	2811	1874	2811		2519.8	385.346
2	2344	2291	2395	1145	2187		2072.4	524.125
2.25	1875	2291	1874	1562	1978		1916	261.357
2.5	1875	2082	2291	1458	1874		1916	308.784
2.75	1875	3228	1770	1145	1666		1936.8	774.454
3	919	2395	1457	1249	1770		1558	561.141
4	1914	1145	1354	1562	1770		1549	309.627
5	1225	1041	1354	937	1458		1203	215.238
6	995	521	963	781	1119		875.8	232.287
7	1531	625	1093	703	989	859	966.667	326.429
8	1531	807	1249	651	1093	1015	1057.67	313.666
9	919	651	807	547	963	859	791	161.235
10	1455	573	677	489	911	963	844.667	351.944
11	1072	469	755	547	859	729	738.5	216.983
12	689	364	625	521	599	521	553.167	112.752
13	766	443	703	390	495	599	566	148.999
14			677	469	390		512	148.253
15				52			52
16
17
18
19
Ventro-Nasal 330°
	AC970111L	AC970110L	AC061116L	AC061120L	AC080619L	AC080619R	MÉDIA	DESVIO PADRÃO
Ecc (mm)
0.25
0.5	2500	2915	3228	3436	2989		3013.6	353.023
0.75	2603	2082	3124	2603	3021		2686.6	413.117
1	1978	2915	3020	2499	2770		2636.4	416.829
1.25	2603	2395	3020	1978	2784		2556	396.703
1.5	2395	2603	2811	2187	2399		2479	236.812
1.75	2395	2707		1874	2700		2419	391.368
2	2031	2187		1770	2499		2121.75	304.707
2.25	1770	1874	2499	1660	2187		1998	342.172
2.5	2187	2082	2395	1770	2499		2186.6	285.272
2.75	1978	1978	1978	1562	2087		1916.6	203.769
3	2767	2187	1666	1354	1770		1948.8	545.876
4	1914		1978		1770		1887.33	106.533
5	1379		1770		1458		1535.67	206.747
6	1608		859	547	1119		1033.25	448.885
7	995		911	833	1041	1015	959	85.6388
8	842	755	807	625	937	963	821.5	124.119
9	689	625	729	599	937	859	739.667	133.265
10	1149	521	703	677	819	833	783.667	211.674
11	995	547	625	573	755	781	712.667	167.816
12	1149	573	729	469	561	755	706	242.513
13	1149	445	625	547	443	547	626	265.429
14	1459	469		390	130	495	588.6	507.547
15	995	390		522	78	495	496	330.014
16	230	286		521		443	370	135.137
17	536	208		521		208	368.25	185.142
18	230			625			427.5	279.307
19
