# Supplementary material for: Ganglion Cell and Displaced Amacrine Cell Density Distribution in the Retina of the Howler Monkey (Alouatta caraya)
Source: PLoS One. 2014 Dec 29;9(12):e115291. doi: 10.1371/journal.pone.0115291 (PMC4278902; doi:10.1371/journal.pone.0115291)
Supplement: S1 Dataset — Ganglion cell density, displaced amacrine cell density, total number of ganglion cells, cumulative number of cones and ganglion cells. (ZIP) [file pone.0115291.s003.zip › Muniz et al 141025 Alouatta Ganglion Cell Density.xlsx]

## Sheet: NASO-TEMPORAL (0°-180°)
Nasal 0°
	AC970111L	AC970110L	AC061116L	AC061120L	AC080619L	AC080619R	MÉDIA	DESVIO PADRÃO
Ecc (mm)
0.25
0.5	45532	40608	47897	45814			44962.8	3088.82
0.75	43379	39566	45814	43732	44252		43348.6	2310.32
1	41635	42690	44565	41649	38005		41708.8	2389.97
1.25	42763	41649	40296	39567			41068.8	1421.22
1.5	29844	33840	36443	36443			34142.5	3117.33
1.75	20438	26030	31237	31294			27249.8	5168.55
2	23594	23428	25510	27905			25109.2	2089.61
2.25	11094	17701		20825			16540	4968.3
2.5	12344	16660					14502	3051.87
2.75		14577					14577	#DIV/0!
3			9475				9475	#DIV/0!
4	6127		6559		6456		6380.67	225.638
5	4441	2915	3540	3020	3748	4373	3672.83	648.708
6	3905	1978	1874	2004	1614	3124	2416.5	896.319
7	2067	1589	1353	1510			1629.75	307.56
8	1761	1145	1093	1119	1406	1510	1339	267.719
9	1302	1093	885	1354	1171	1302	1184.5	175.839
10	1225	1171	885	781	937	1093	1015.33	174.505
11	842	911	781	781	1093	807	869.167	120.001
12	1072	885	703	677	911	859	851.167	145.493
13	842	703	416	573	833	729	682.667	163.515
14	995	755	234	625	521	390	586.667	269.78
15	689	547	312	521	390	443	483.667	132.26
16	306	521	0	625	260	312	337.333	218.121
17	459	364		208	156	182	273.8	131.405
18		260		364			312	73.5391
19				208			208
Temporal 180°
	AC970111L	AC970110L	AC061116L	AC061120L	AC080619L	AC080619R	MÉDIA	DESVIO PADRÃO
Ecc (mm)
0.25
0.5	40712	41649	45814	41649		41129	42190.6	2063.31
0.75	42968	39046	42170	39358		39567	40621.8	1809.32
1	35175	31237	35402	33736		35506	34211.2	1809.36
1.25	24375	24990	32278	24489		32070	27640.4	4145.7
1.5	14088	15618	24990	20618		28634	20789.6	6141.34
1.75	11875	13536	20304	17909		22178	17160.4	4378.66
2	9531	11245	16660	13536		19575	14109.4	4058.13
2.25	8281	9163	13015	9892		15614	11193	3047.88
2.5	7188	7601	9578	8885		12495	9149.4	2103.05
2.75	5313	6560	9163	6352		7705	7018.6	1469.13
3	5207	7705	5513	4686		6039	5830	1157.22
4	2910	3748	3020	3957		3124	3351.8	469.152
5	1685	2603	2291	2187		2395	2232.2	342.39
6	1455	1692	1119	1536		1119	1384.2	256.641
7	919	911	781	1067	599	1093	895	184.517
8	613	443	911	807	495	573	640.333	182.418
9	230	390	443	521	469	416	411.5	99.7131
10	459	104	312	547	364	235	336.833	158.133
11		182	260	260	443	235	276	98.6382
12	77	182	104	260	208	104	155.833	71.8955
13		52	104	338	130	104	145.6	111.224
14		0	0	182	78		65	86.2322
15					0
16
17
18
19

## Sheet: DORSO-VENTRAL (90°-270°)
Dorsal 90°
	AC970111L	AC970110L	AC061116L	AC061120L	AC080619L	AC080619R	MÉDIA	DESVIO PADRÃO
Ecc (mm)
0.25
0.5	43584		44981	43211	43523		43824.8	787.954
0.75	46763	42608	39567	39879	41753		42114	2892.66
1	39687	36443	32799	35402	40191		36904.4	3076.89
1.25	38760	27593	27072	29675	36131		31846.2	5285.76
1.5	24219	24479	22907	21866	29675		24629.2	3010.49
1.75	24219	22178	18222	17701	24990		21462	3361.67
2	21094	17180	14577	15410	20616		17775.4	2969.07
2.25	14063	13432	12495	12495	16868		13870.6	1802.66
2.5	10781	8330	9892	10725	11870		10319.6	1315.52
2.75	8125	5727	6039	9059	9996		7789.2	1864.87
3	7351	5414	4373	7080	7809		6405.4	1451.97
4	2144	3436	3957	3540	4790		3573.4	960.526
5	1685		1874	1874	2811	2301	2109	452.74
6	1378	1588	1536	1510	1171	1197	1396.67	178.89
7	995	1145	911	755	755	963	920.667	150.085
8	613	911	1015	677	677	677	761.667	161.298
9	306	573	677	677	599	651	580.5	140.956
10	383	495	521	469	469	547	480.667	56.6451
11	383	573	495	338	469	416	445.667	84.3698
12	230	443	331	338	364	364	345	68.987
13	383	495	182	182	130	286	276.333	140.355
14	153	364	182	104	104	260	194.5	101.271
15		208	130	182	78	234	166.4	62.6163
16		130				0	65	91.9239
17		78					78
18
19
Ventral 270°
	AC970111L	AC970110L	AC061116L	AC061120L	AC080619L	AC080619R	MÉDIA	DESVIO PADRÃO
Ecc (mm)
0.25
0.5	37328		43732	41441	40191		40673	2668.87
0.75	45942		40608	39463	38733		41186.5	3262.9
1	44302		37484	34380	31862		37007	5379.49
1.25	37944	28634	33840				33472.7	4665.86
1.5	27278		31237	22907			27140.7	4166.7
1.75	21022	15618	24990	16600			19557.5	4317.53
2	11691	11245	20825	11245			13751.5	4720.35
2.25	10466	9683	16660	8955			11441	3533.62
2.5	9680	9371	12391	6664			9526.5	2341.44
2.75	6875	6455	8226				7185.33	925.387
3	7044	4789	6247	4893	6039		5802.4	955.145
4	4977	2707	4894	4061	4581		4244	931.292
5	3905	2187	2707	2603	2811		2842.6	639.394
6	2220	1093	1458	1510	1744		1605	415.429
7	1531	885	1015	1432	1302	1171	1222.67	246.981
8	1378	859	885	885	937	1119	1010.5	203.314
9	689	547	573	833	781	885	718	138.701
10	459	390	469	729	521	625	532.167	124.13
11	383	286	416	833	338	495	458.5	196.655
12	230	260	208	443	104	338	263.833	116.125
13		78	130	390	208	260	213.2	121.116
14	77	52	104	312	78	182	134.167	97.9764
15	77		26	208		78	97.25	77.7233
16			0	208			104	147.078
17				234			234
18
19

## Sheet: DNASAL-VTEMPORAL (30°-210°)
Dorso-Nasal 30°
	AC970111L	AC970110L	AC061116L	AC061120L	AC080619L	AC080619R	MÉDIA	DESVIO PADRÃO
Ecc (mm)
0.25
0.5	42046	43523	45814	48938	45710		45206.2	2615.8
0.75	43584	41857	43731	47897	43211		44056	2271.09
1	40712	39567	40608	44252	40191		41066	1837
1.25	37922	36443	38317	42690	35922		38258.8	2669.74
1.5	28281	27072	32278	39042	31133		31561.2	4679
1.75	23948	24469	28634	34361	28738		28030	4191.99
2	20824	20408	22387	28113	21866		22719.6	3117.08
2.25	14844	15306	17701	19783	16867		16900.2	1982.57
2.5	10938	15618	12495	15612	11870		13306.6	2178.89
2.75		12599	8226	10412	8226		9865.75	2093.37
3	12864	10933	6143	7809	6039		8757.6	3029.92
4	4364		5831	5623	4894		5178	675.2
5	2833	2603	4269	3853	3748		3461.2	710.536
6	1838	1718	2915	2082	1432		1997	563.98
7	1838	1380	1770		1015		1500.75	381.561
8	1378	1015	1328	911	911	1249	1132	211.656
9	613	937	1302	963	859		934.8	247.455
10	919	677	1067	885	651	1119	886.333	193.414
11	613	573	781	807	599	1197	761.667	234.99
12	383	729	729	677	599	677	632.333	131.116
13	536	547	703	573	364	599	553.667	110.507
14	613	651	547	521	443	364	523.167	106.532
15	459	573	599	416	234	208	414.833	165.147
16	383	364	286	416	130	286	310.833	102.984
17	230	338	312	286	78	286	255	93.8232
18		208		130			169	55.1543
19		52		155			103.5	72.832
Ventro-Temporal 210°
	AC970111L	AC970110L	AC061116L	AC061120L	AC080619L	AC080619R	MÉDIA	DESVIO PADRÃO
Ecc (mm)
0.25
0.5	41649	42087	45294	41129	42690		42569.8	1627.31
0.75	39046	33237	43732	41649	41024		39737.6	3999.99
1	31237	22386	41649	38005	34465		33548.4	7352.94
1.25	26563	16560	40087	33319	31967		29699.2	8783.89
1.5	18906	14577	36443	23948	25510		23876.8	8242.83
1.75	17188	13536	31029	22386	22178		21263.4	6591.38
2	10938	11870	23949	16868	19055		16536	5350.64
2.25	8438	9163	20304	11141	12911		12391.4	4756.43
2.5	11719	7809	14369	9267	10308		10694.4	2503.24
2.75	7656	5727	11870	6768	7080		7820.2	2369.83
3	5513	3644	7705	4685	4998		5309	1503.39
4	3293	2499	3957	3540	5102		3678.2	956.939
5	2910	1562	2082	2603	2707		2372.8	546.632
6	1455	1666	1562	1145	1093		1384.2	253.994
7	1072	807	1302	833	755		953.8	229.608
8	842	677	885	521	625	625	695.833	140.075
9	459	443	781	547	469	495	532.333	127.132
10	306	416	390	443	260	364	363.167	68.9882
11	153	312	208	443	208	234	259.667	103.658
12	153	182	364	260	52	208	203.167	104.821
13	0	26	104	260	130	130	108.333	92.1687
14	0	0	0	182	78	0	43.3333	74.7547
15				0		0	0	0
16
17
18
19

## Sheet: NDORSAL-TVENTRAL (60°-240°)
Naso-Dorsal 60°
	AC970111L	AC970110L	AC061116L	AC061120L	AC080619L	AC080619R	MÉDIA	DESVIO PADRÃO
Ecc (mm)
0.25
0.5			43211	49458	41649		44772.7	4132.1
0.75	42170	41129	40608	43211	40400		41503.6	1174.7
1	40608	39046	40087	40087	33111		38587.8	3113.75
1.25	36443	33029	35922	34881	31029		34260.8	2228.68
1.5	27072	28634	31237	24885	27593		27884.2	2320.73
1.75	21022	25510	23948	19783	23740		22800.6	2335.01
2	20824	16670	18742	16139			18093.8	2138.74
2.25	13535	12078	13744	11454			12702.8	1114.53
2.5	9579	9788	11454				10273.7	1027.53
2.75	8329	7289	7809	7497			7731	452.33
3	6127	6664	6039	6039			6217.25	300.708
4	4441		5206	4790	4686		4780.75	319.025
5	2374	2291	3957	2395	2915		2786.4	699.202
6	1761	1640	2056	1926	1588		1794.2	195.773
7	1302	1067	1588	1692	911		1312	332.228
8	1685	963	1770	989	755		1232.4	461.95
9	459	833	1171	807	625		779	266.214
10	613	573	963	911	703		752.6	175.758
11	459	703	755	416	547	651	588.5	136.373
12	536	547	703	703	495	495	579.833	97.7065
13	536	520	625	469	338	443	488.5	96.9345
14	613	286	573	416	208	443	423.167	157.507
15	306	364	521	312	260	261	337.333	97.8523
16	383	416	338	156	182	130	267.5	125.707
17	383	156	208	234		0	196.2	138.359
18				130			130
19
Temporo-Ventral 240°
	AC970111L	AC970110L	AC061116L	AC061120L	AC080619L	AC080619R	MÉDIA	DESVIO PADRÃO
Ecc (mm)
0.25
0.5	36964	42046	43211	42170	42066		41291.4	2467.42
0.75	31758	40608	41649	41441	40816		39254.4	4212.55
1	28634	37944	40087	39567	38526		36951.6	4725.39
1.25	23948	27510	36443	36235	34673		31761.8	5690.6
1.5	18742	21866	33840	28946	30300		26738.8	6238.47
1.75	17284	16660	30196	23428	24052		22324	5560.03
2	13535	13536	24469	18742	20616		18179.6	4715.51
2.25	10412	8226	20304	16139	18013		14618.8	5116.59
2.5	8955	7184	14369	11662	11766		10787.2	2779.06
2.75	6768	5414	8226	9059	8122		7517.8	1434.41
3	5819	4894	5727	6456	4477		5474.6	787.046
4	3522	2082	3540	3748	4998		3578	1035.36
5	2297	1666	1978	2187	2811		2187.8	423.26
6	2373	1119	1354	1614	1224		1536.8	502.744
7	1072	703	1276	1302	1067	937	1059.5	222.706
8	766	755	911	963	755	781	821.833	91.2106
9	536	416	599	703	469	625	558	105.607
10	230	338	416	573	390	521	411.333	124.016
11	153	260	390	338	234	410	297.5	99.168
12	230	78	364	286	130	364	242	119.405
13	77	78	234	208	26	104	121.167	81.7763
14	0		0	78		0	19.5	39
15				78		0	39	55.1543
16
17
18
19

## Sheet: TDORSAL-NVENTRAL (120°-300°)
Temporo-Dorsal 120°
	AC970111L	AC970110L	AC061116L	AC061120L	AC080619L	AC080619R	MÉDIA	DESVIO PADRÃO
Ecc (mm)
0.25
0.5		43003	41649	40608			41753.3	1200.9
0.75	39046	39046	39567	35922			38395.2	1667.02
1	35922	34256	32799	30716			33423.2	2210.29
1.25	26031	26031	31237	28634			27983.2	2492.18
1.5	24469	21553	25510	23948			23870	1675.61
1.75	19263	16139	21345	19783			19132.5	2182.99
2	10156	14473	18222	15095			14486.5	3320.52
2.25	11719	10829	13015	12287			11962.5	923.25
2.5	8906	8122	10204	9892			9281	950.29
2.75	5313	5935	6247	8122			6404.25	1209.19
3	5207	4373	4373	5831			4946	708.991
4	2374	1770	3748	4269	1458		2723.8	1231.97
5	2067	1354	2082	2499	1458		1892	477.748
6	1149	729	1378	1145	989		1078	239.401
7	842	729	729	937	755		798.4	90.315
8	382	469	599	469	911	729	593.167	197.448
9	382	364	495	625	859	495	536.667	183.798
10	382	390	234	260	911	312	414.833	251.048
11	153	338	260	130	755	208	307.333	231.827
12	0		130	156	599	156	208.2	227.836
13	0	130	260	130	443	78	173.5	156.92
14	0	52	104	52	390	52	108.333	141.853
15	0	0	0	78			19.5	39
16				0			0
17
18
19
Naso-Ventral 300°
	AC970111L	AC970110L	AC061116L	AC061120L	AC080619L	AC080619R	MÉDIA	DESVIO PADRÃO
Ecc (mm)
0.25
0.5	43211	41958	42690	41129	42690		42335.6	808.701
0.75	44252	41649	40608	32799	40608		39983.2	4283.43
1	41649	40608	36443	28946	34361		36401.4	5123.01
1.25	36196	33840	34361	22907	30029		31466.6	5284.68
1.5	23428	27593		20616	27895		24883	3499.55
1.75	20824	20304	25927	16139	21087		20856.2	3475.78
2	15618	15098	23428	12287	17770		16840.2	4169.06
2.25	13015	13536	17701	9892	14053		13639.4	2788.87
2.5	11454	9371	11454	7809	10193		10056.2	1536.7
2.75	9579	8122	9267	5102	9996		8413.2	1977.51
3	6127	6664	6456	4685	5460		5878.4	808.061
4	5054	3332	4581	4269	4790		4405.2	665.249
5	4747	2082	2915	2082	3124		2990	1090.82
6	2450	1302	2395	1666	2395		2041.6	525.513
7	1761	807	1510	1380	1458	1223	1356.5	321.81
8	1225	989	1223	1197	937	1197	1128	129.428
9	689	677	1119	885	814	989	862.167	172.722
10	766	599	807	703	755	807	739.5	78.9018
11	459	521	677	521	651	703	588.667	100.729
12	306	416	729	547	521	599	519.667	146.467
13	306	416	573	364	338	495	415.333	101.76
14	153	260	0	390	130	443	229.333	167.747
15	382	208		234	52	182	211.6	118.215
16	0	130		208		104	110.5	85.905
17				52			52
18
19

## Sheet: DTEMPORAL-VNASAL (150°-330°)
Dorso-Temporal 150°
	AC970111L	AC970110L	AC061116L	AC061120L	AC080619L	AC080619R	MÉDIA	DESVIO PADRÃO
Ecc (mm)
0.25
0.5	37922	44252	43211	42691	41753		41965.8	2434.17
0.75	32799	42690	41649	41129	41441		39941.6	4035.58
1	30186	37484	36443	39046	36131		35858	3368.81
1.25	28281	29154	34361	35922	30925		31728.6	3304.33
1.5	18281	21864	28634	29154	27593		25105.2	4798.68
1.75	14844	17180	24469	24781	22595		20773.8	4502.97
2	12813	15098	19783	19263	19055		17202.4	3083.55
2.25	7656	12078	16660	15098	13536		13005.6	3445.75
2.5	7656	8434	11662	10204	9267		9444.6	1560.89
2.75	8906	6872	8017	6664	6039		7299.6	1147.95
3	6738	5206	4998	5102	4269		5262.6	903.196
4	3063	2187	3228	3853	4790		3424.2	968.104
5	1531	2187	2082	2187	3748		2347	829.169
6	1225	963	1276	1562	1067		1218.6	228.896
7	919	651	833	1195	547	599	790.667	243.87
8	536	286	651	937	443	547	566.667	218.931
9	153	312	625	937	443	416	481	272.208
10	77	130	521	703	208	443	347	247.2
11	77	182	364	547	156	234	260	169.853
12	0	104	208	338	78	52	130	123.054
13	77	26	78	182	78	52	82.1667	53.0902
14	0		0	52	0		13	26
15				0			0
16
17
18
19
Ventro-Nasal 330°
	AC970111L	AC970110L	AC061116L	AC061120L	AC080619L	AC080619R	MÉDIA	DESVIO PADRÃO
Ecc (mm)
0.25
0.5	42968	46647	42252	42170	43141		43435.6	1845.34
0.75	41649	44773	41129	39379	41018		41589.6	1972.51
1	40712	43315	37484	38005	39481		39799.4	2338.51
1.25	36964	38213	34881	35402	37408		36573.6	1394.08
1.5	28634	29363	31237	30195	32341		30354	1474.25
1.75	21532	23948		24885	29458		24955.8	3317.27
2	19263	22386		20304	23141		21273.5	1798.82
2.25	13535	18742	16660	17701	18800		17087.6	2170.8
2.5	11191	14057	12078	14994	14348		13333.6	1618.37
2.75	9579	9163	7809	10412	9996		9391.8	999.814
3	8576	6872	5206	6039	6247		6588	1260.99
4	5590		4998		5814		5467.33	421.603
5	3446		3020		3770		3412	376.154
6	2680		1744	2343	1558		2081.25	521.07
7	1761		1510	1666	1041	1848	1565.2	318.711
8	1685	833	1302	1510	937	1744	1335.17	382.597
9	766	755	963	1067	819	1328	949.667	221.713
10	613	859	885	1119	755	1276	917.833	241.962
11	766	573	599	755	651	1223	761.167	239.663
12	536	417	651	677	547	989	636.167	196.162
13	459	495	625	547	360	625	518.5	102.676
14	689	547	0	573	289	469	427.833	247.989
15	306	338		312	289	443	337.6	61.4923
16	383	208		286	130	260	253.4	93.7966
17	383	26		234	26	0	133.8	168.289
18	77			156			116.5	55.8614
19
