# Supplementary material for: Ganglion Cell and Displaced Amacrine Cell Density Distribution in the Retina of the Howler Monkey (Alouatta caraya)
Source: PLoS One. 2014 Dec 29;9(12):e115291. doi: 10.1371/journal.pone.0115291 (PMC4278902; doi:10.1371/journal.pone.0115291)
Supplement: S1 Dataset — Ganglion cell density, displaced amacrine cell density, total number of ganglion cells, cumulative number of cones and ganglion cells. (ZIP) [file pone.0115291.s003.zip › Muniz et al 141025 Aotus Ganglion Cells & Displaced Amacrine Cells Density.xls]

## Sheet: Aotus Nasal GG & DAC
	Aotus Ganglion Cell Density from Nasal Meridian (0o)											Aotus Amacrine Cell Density from Nasal Meridian (0o)
Ecc. (mm)	At880608	At890419	At890612	At890614	Average	SD					Ecc. (mm)	At880608	At890419	At890612	At890614	Average	SD
0	9241	10406	15031	18037	13178.8	4091.76					0	1723	1850	1041	809	1355.75	508.972
-0.25	14331	10406	15956	14337	13757.5	2361.54					-0.25	547	2544	2081	1041	1553.25	919.247
-0.5	11198	8556	12371	10059	10546	1628.19					-0.5	1096	2081	1619	1041	1459.25	489.55
-0.75	9084	7053	10357	9018	8878	1363.83					-0.75	1958	1503	2081	1619	1790.25	273.566
-1	6813	4856	9018	6243	6732.5	1731.17					-1	1801	1619	2891	1850	2040.25	575.807
-1.25	5638	4972	7747	5781	6034.5	1194.86					-1.25	1645	1387	1619	1850	1625.25	189.477
-1.5	4307	4625	5665	6359	5239	945.427					-1.5	1645	1272	1850	1850	1654.25	272.542
-1.75	4325	4509	4625	5319	4694.5	434.27					-1.75	1723	809	1041	1503	1269	418.113
-2	3681	2544	4162	4740	3781.75	931.846					-2	1331	578	1503	2312	1431	711.56
-2.5	2741	2428	3353	2775	2824.25	385.55					-2.5	1488	1272	1387	1156	1325.75	143.505
-3											-3
-3.5											-3.5
-4											-4
-4.5	1801	1503	1757	1966	1756.75	191.601					-4.5	1096	1619	1175	809	1174.75	335.327
-5	1801	1214	2428	2312	1938.75	554.653					-5	1018	1156	1387	1041	1150.5	168.828
-6	1096	1330	1272	1388	1271.5	126.221					-6	940	896	1012	1330	1044.5	196.247
-7	1175	1089	1301	1417	1245.5	143.707					-7	1176	983	1474	838	1117.75	274.909
-8	783	723	925	1070	875.25	155.019					-8	1253	636	1214	954	1014.25	284.959
-9	926	549	867	954	824	186.885					-9	1331	434	1243	838	961.5	412.02
-10	685	578	752	954	742.25	158.313					-10	705	665	1041	727	784.5	172.915
-11	333	549	925	607	603.5	244.619					-11	1038	694	1099	607	859.5	245.2
-12	490	434	289	636	462.25	143.495					-12	940	607	983	520	762.5	233.176
-13	372	347	578	549	461.5	118.812					-13	783	289	1185	520	694.25	384.405
-14	392	347	578	347	416	110.064					-14	607	463	723	491	571	118.973
-15	176	318	491	491	369	152.335					-15	392	376	549	376	423.25	84.1719
-16	235	463	376	347	355.25	94.1077					-16	333	231	578	347	372.25	146.586
-17	215	116	260	289	220	75.7232					-17	352	145	549	376	355.5	165.514
-18			376	347	361.5	20.5061					-18			405	318	361.5	61.5183
19											19

## Sheet: Aotus Temporal GC & DAC
Aotus Ganglion Cell Density from Temporal Meridian (180o)											Aotus Amacrine Cell Density from Temporal Meridian (180o)
Ecc. (mm)	At880608	At890419	At890612	At890614	Average	SD					Ecc. (mm)	At880608	At890419	At890612	At890614	Average	SD
0	9241	10406	15031	18037	13178.8	4091.76					0	1723	1850	1041	809	1355.75	508.972
0.25	11825	15262	12024	13990	13275.2	1645.89					0.25	1410	2428	1503	1387	1682	499.855
0.5	10102	10984	11793	10729	10902	700.127					0.5	1253	1503	2197	1387	1585	420.593
0.75	7361	9134	9712	8556	8690.75	1004.29					0.75	1175	2081	1966	1387	1652.25	439.845
1	6578	6475	6359	7631	6760.75	587.023					1	2114	1734	2081	1272	1800.25	391.874
1.25	5873	6012	5319	5897	5775.25	310.157					1.25	1645	1503	1619	1503	1567.5	75.2308
1.5	4934	5087	5781	4509	5077.75	528.768					1.5	2114	1387	1619	1387	1626.75	342.75
1.75	3490	3700	4162	5087	4109.75	709.397					1.75	1645	809	1734	925	1278.25	478.607
2	3289	3237	4278	3584	3597	479.025					2	1801	1272	1619	1619	1577.75	221.154
2.5	2471	2081	2081	2659	2323	289.786					2.5	1723	1272	925	1041	1240.25	352.675
3	2036	2312	2891	2081	2330	393.057					3	940	694	1272	1734	1160	450.028
3.5	1879	1734	2312	1975	1975	245.538					3.5	1018	694	1272	995	994.75	236.544
4	1018	1359	1619	1619	1403.75	284.881					4	1096	520	1387	1387	1097.5	408.709
4.5	940	1272	1619	1272	1275.75	277.234					4.5	783	665	462	925	708.75	195.854
5	783	1417	1503	925	1157	356.378					5	1077	607	694	636	753.5	218.679
6	783	867	1272	1041	990.75	216.102					6	881	463	1127	636	776.75	289.708
7	861	665	1156	665	836.75	232.024					7	881	434	1272	694	820.25	352.561
8	490	463	781	578	578	143.965					8	666	434	809	405	578.5	193.019
9	392	260	578	376	401.5	131.548					9	392	347	809	463	502.75	209.677
10	333	376	376	607	423	124.33					10	392	116	867	405	445	311.306
11	215	87	231	231	191	69.7424					11	313	405	463	318	374.75	72.4264
12	117	202	318	202	209.75	82.5444					12	490	231	376	520	404.25	131.104
13	0	87	145	58	72.5	60.3683					13	842	549	463	318	543	220.954
14											14
15											15

## Sheet: Aotus Dorsal GC & DAC
				Aotus Ganglion Cell Density from Dorsal Meridian (90o)											Aotus Amacrine Cell Density from Dorsal Meridian (90o)
Ecc. (mm)	At880608	At890419	At890612	At890614	Average	SD					Ecc. (mm)	At880608	At890419	At890612	At890614	Average	SD
0	9241	10406	15031	18037	13178.8	4091.76					0	1723	1850	1041	809	1355.75	508.972
-0.25	13313	14915	15609	16302	15034.8	1279.9					-0.25	861	1619	1734	1272	1371.5	392.926
-0.5	11981	9134	13990	14221	12331.5	2357.09					-0.5	626	1850	1734	1272	1370.5	555.588
-0.75	11355	8325	10059	9828	9891.75	1242.02					-0.75	1488	2312	1734	1619	1788.25	363.342
-1	7753	6706	7631	9250	7835	1052.81					-1	1879	809	1272	1272	1308	438.799
-1.25	6265	4278	6297	5550	5597.5	944.844					-1.25	1723	809	1850	1041	1355.75	508.972
-1.5	5168	4509	4740	5087	4876	307.121					-1.5	1018	1041	2428	1387	1468.5	661.561
-1.75	5777	4394	4278	4278	4681.75	732.211					-1.75	1331	1387	2428	1503	1662.25	515.501
-2	3602	3237	4047	4394	3820	506.102					-2	1566	1503	1387	809	1316.25	346.198
-2.5	2584	1966	3584	3006	2785	682.741					-2.5	1723	1272	1619	1619	1558.25	197.03
-3	3602	2197	2544	2659	2750.5	600.674					-3	1018	925	1503	1156	1150.5	253.438
-3.5	2144	1387	2428	1966	1981.25	439.484					-3.5	1175	809	3006	1619	1652.25	961.35
-4	1331	1301	2659	1734	1756.25	633.388					-4	1253	867	1734	1619	1368.25	392.081
-4.5	1410	1214	1337	1387	1337	87.4795					-4.5	1175	694	854	694	854.25	226.746
-5	1201	1012	1966	1070	1312.25	442.945					-5	940	723	1966	752	1095.25	588.416
-6	744	636	1619	1012	1002.75	440.192					-6	979	607	1503	752	960.25	392.888
-7	920	607	925	752	801	152.287					-7	959	578	1619	896	1013	437.061
-8	646	549	723	463	595.25	113.321					-8	607	463	896	896	715.5	216.556
-9	568	260	665	491	496	172.69					-9	646	347	723	607	580.75	163.116
-10	431	173	723	463	447.5	224.917					-10	666	202	809	491	542	261.321
-11	313	145	318	318	273.5	85.6991					-11	509	173	463	665	452.5	205.409
-12	313	173	260	347	273.25	75.8172					-12	431	173	434	491	382.25	142.205
-13	254	260	231	318	265.75	37.0079					-13	352	289	405	375	355.25	49.2096
-14	157	87	173	173	147.5	41.0325					-14	470	173	231	463	334.25	154.56
-15	59	173	116	202	116	80.6102					-15	490	231	838	231	360.5	183.141
-16											-16

## Sheet: Aotus Ventral GC & DAC
				Aotus Ganglion Cell Density from Dorsal Meridian (90o)											Aotus Amacrine Cell Density from Dorsal Meridian (90o)
Ecc. (mm)	At880608	At890419	At890612	At890614	Average	SD					Ecc. (mm)	At880608	At890419	At890612	At890614	Average	SD
0	9241	10406	15031	18037	13178.8	4091.76					0	1723	1850	1041	809	1355.75	508.972
0.25	15956	14568	15724	12487	14683.8	1585.33					0.25	1156	1503	1619	809	1271.75	365.876
0.5	10984	7862	11446	9481	9943.25	1621.39					0.5	1156	1156	2775	1387	1618.5	778.652
0.75	7284	7515	10521	7978	8324.5	1492.49					0.75	1387	1734	2312	694	1531.75	676.381
1	6706	6128	6706	6706	6561.5	289					1	1272	1041	1619	1850	1445.5	359.372
1.25	6822	5665	6475	6475	6359.25	490.889					1.25	1156	462	1734	1503	1213.75	554.614
1.5	4047	3469	4972	4740	4307	683.022					1.5	1619	925	1850	1619	1503.25	400.585
1.75	5550	2544	4972	4740	4451.5	1316.49					1.75	1619	1850	1619	694	1445.5	512.698
2	3931	3700	4047	4509	4046.75	340.249					2	1734	694	1387	1387	1300.5	436.169
2.5	4856	2544	3237	2775	3353	1042.6					2.5	1381	925	2659	1272	1559.25	758.509
3	2891	3006	2891	3584	3093	331.792					3	2197	1041	2775	1156	1792.25	836.423
3.5	1619	1503	2659	2659	2110	635.697					3.5	1503	925	1850	1156	1358.5	404.714
4	1966	1734	1966	3006	2168	569.271					4	1966	1503	1272	809	1387.5	481.666
4.5	1387	2081	2197	2544	2052.25	485.165					4.5	1503	1503	2081	1041	1532	425.897
5	1185	1272	1503	1706	1416.5	235.064					5	1272	1012	1734	1127	1286.25	316.889
6	925	1156	1503	1764	1337	370.76					6	1359	752	1503	1070	1171	332.33
7	1041	781	1185	1330	1084.25	234.076					7	1099	520	1561	1156	1084	428.577
8	665	781	1041	1041	882	189.607					8	1243	463	1474	549	932.25	502.373
9	896	434	1185	838	838.25	309.294					9	1156	549	1127	549	845.25	342.285
10	549	520	559	607	558.75	36.1697					10	1012	491	665	491	664.75	245.602
11	376	463	781	665	571.25	184.955					11	752	260	1070	347	607.25	375.678
12	405	289	376	549	404.75	108.063					12	752	231	983	318	571	356.891
13	260	231	405	405	325.25	92.8453					13	607	260	376	463	426.5	146.27
14	145	173	260	202	195	49.1867					14	665	318	530	318	457.75	170.522
15	58	202	116	145	130.25	59.9687					15	375	376	491	289	382.75	82.891
16											16
