# Supplementary material for: Ganglion Cell and Displaced Amacrine Cell Density Distribution in the Retina of the Howler Monkey (Alouatta caraya)
Source: PLoS One. 2014 Dec 29;9(12):e115291. doi: 10.1371/journal.pone.0115291 (PMC4278902; doi:10.1371/journal.pone.0115291)
Supplement: S1 Dataset — Ganglion cell density, displaced amacrine cell density, total number of ganglion cells, cumulative number of cones and ganglion cells. (ZIP) [file pone.0115291.s003.zip › Muniz et al 141025 Callithrix Ganglion Cell Density.xlsx]

## Sheet: Dataset
-10	100		0.577	1.376
-10	100000		0.577	8.344
10	100		10.742	1.376
10	100000		10.742	8.344
-10	0.577		100	1.376
-8	1.65		1000	3.64
-6	2.649		10000	6.036
-4	3.669		100000	8.344
-2	4.712
0	5.644
2	6.687
4	7.686
6	8.729
8	9.749
10	10.742
				Corel	X plot
			x	10.193	8.90389
			y	4.527	2300.21
			1.717	2.715	4.248	4.835	5.134	5.334	6.036	6.221	6.598	7.242	7.974	8.595	9.15	9.712	10.193
			3.839	4.527	5.568	6.502	7.39	7.9	7.878	7.301	6.325	5.859	5.615	5.26	4.86	4.646	4.527
			-7.8235	-5.85395	-2.82857	-1.67013	-1.08005	-0.685351	0.700046	1.06514	1.80915	3.08009	4.52469	5.75023	6.84553	7.95463	8.90389
			1165.54	2300.21	6434.11	16191.7	38936.5	64448.3	63062.4	35658.6	13593.7	8577.57	6739.96	4745.89	3196.44	2587.22	2300.21
