# Supplementary material for: Ganglion Cell and Displaced Amacrine Cell Density Distribution in the Retina of the Howler Monkey (Alouatta caraya)
Source: PLoS One. 2014 Dec 29;9(12):e115291. doi: 10.1371/journal.pone.0115291 (PMC4278902; doi:10.1371/journal.pone.0115291)
Supplement: S1 Dataset — Ganglion cell density, displaced amacrine cell density, total number of ganglion cells, cumulative number of cones and ganglion cells. (ZIP) [file pone.0115291.s003.zip › Muniz et al 141025 Cebus Ganglion Cell Density.xls]

## Sheet: Cebus Nasal Ganglion Cells
	Cebus Ganglion Cell Density from Nasal Meridian (0o)
Ecc. (mm)	03L	04R	04L	05L	870428L	870513L	Average	SD
0.25	-	-	-	-	-	-	-	-
0.5	50434	55315	43600	40347	-	56942	49327.6	7219.92
0.75	42625	44252	39696	39696	49458	48482	44034.8	4216.01
1	42950	39371	38395	41323	46855	41649	41757.2	2986.94
1.25	40998	40022	40998	41649	38720	35792	39696.5	2168.16
1.5	39371	29284	32538	36443	31236	-	33774.4	4079.8
1.75	30260	29610	27657	32863	21150	-	28308	4413.45
2	17896	21150	21800	24404	17896	-	20629.2	2776.32
2.5	13991	-	-	13178	-	-	13584.5	574.878
3	-	-	-	-	-	-	-	-
3.5	-	-	-	-	-	-	-	-
4	6996	5531	8135	8623	7158	-	7288.6	1192.57
4.5	5206	6345	7809	6345	5694	6508	6317.83	881.653
5	5694	5857	6833	5206	5694	5694	5829.67	538.814
6	3416	4718	4881	3905	3579	3416	3985.83	657.093
7	1952	3742	3579	2766	1952	2115	2684.33	815.171
8	1790	1627	2928	2115	1790	1505	1959.17	517.061
9	1627	1424	1952	1586	1627	1302	1586.33	221.006
10	1098	1546	1952	1302	935	1139	1328.67	368.956
11	895	1464	1505	1261	1017	1017	1193.17	255.407
12	854	1098	1057	935	691	651	881	184.776
13	732	691	773	610	529	610	657.5	90.5953
14	813	976	773	651	529	651	732.167	156.275
15	773	651	732	691	691	732	711.667	42.7161
16	691	651	1017	732	569	691	725.167	153.256
17	610	-	732	-	285	325	488	217.714
18	610	-	488	-	-	-	549	86.267
19	366	-	-	-	-	-	366	-
	M	M	M	M	F	M
	Cebus Ganglion Cell Density from Nasal Meridian (0o)
Ecc. (mm)	03L	04R	04L	05L		870513L	Average	SD
-0.25	-	-	-	-		-		-
-0.5	50434	55315	43600	40347		56942	49327.6	7219.92
-0.75	42625	44252	39696	39696		48482	42950.2	3659.95
-1	42950	39371	38395	41323		41649	40737.6	1831.9
-1.25	40998	40022	40998	41649		35792	39891.8	2364.34
-1.5	39371	29284	32538	36443		-	34409	4416.82
-1.75	30260	29610	27657	32863		-	30097.5	2150.05
-2	17896	21150	21800	24404		-	21312.5	2676.68
-2.5	13991	-	-	13178		-	13584.5	574.878
-3	-	-	-	-		-		-
-3.5	-	-	-	-		-		-
-4	6996	5531	8135	8623		-	7321.25	1374.47
-4.5	5206	6345	7809	6345		6508	6442.6	924.602
-5	5694	5857	6833	5206		5694	5856.8	597.812
-6	3416	4718	4881	3905		3416	4067.2	700.043
-7	1952	3742	3579	2766		2115	2830.8	818.374
-8	1790	1627	2928	2115		1505	1993	570.618
-9	1627	1424	1952	1586		1302	1578.2	246.086
-10	1098	1546	1952	1302		1139	1407.4	351.666
-11	895	1464	1505	1261		1017	1228.4	268.758
-12	854	1098	1057	935		651	919	178.459
-13	732	691	773	610		610	683.2	72.8402
-14	813	976	773	651		651	772.8	134.7
-15	773	651	732	691		732	715.8	46.3972
-16	691	651	1017	732		691	756.4	148.468
-17	610	-	732	-		325	555.667	208.869
-18	610	-	488	-		-	549	86.267
-19	366	-	-	-		-	366	-
	M	M	M	M		M

## Sheet: Cebus Temporal Ganglion Cells
Cebus Ganglion Cell Density from Temporal Meridian (180o)
Ecc. (mm)	831128L	840104 R	840104 L	840606 L	870428L	870513L	Average	SD
0.25	-	-	-	-	-	-	-	-
0.5	42625	41974	40673	-	-	-	41757.3	993.873
0.75	36443	37744	34165	36117	38395	36768	36605.3	1466.01
1	37744	32538	31399	35141	35792	34816	34571.7	2286.41
1.25	32863	30586	26518	30260	30260	29610	30016.2	2046.96
1.5	25054	22777	26681	22126	26355	27495	25081.3	2193.25
1.75	16920	19035	20011	16920	23102	18709	19116.2	2302.44
2	17571	13666	16106	15944	15618	15293	15699.7	1267.64
2.5	8623	9273	9111	7158	10087	10249	9083.5	1124.43
3	7158	7158	7484	6833	7809	5857	7049.83	672.027
3.5	3416	5369	5043	3091	4555	3742	4202.67	922.767
4	2928	3905	3416	3905	3742	2440	3389.33	595.142
4.5	3091	2928	3579	2603	2440	3091	2955.33	404.036
5	2278	2603	3091	2440	2115	1952	2413.17	403.996
6	1057	1261	1586	2115	1220	1302	1423.5	379.864
7	935	651	1546	813	854	935	955.667	307.525
8	813	529	813	1017	569	325	677.667	249.023
9	610	366	773	447	366	244	467.667	192.153
10	325	244	447	244	244	81	264.167	119.916
11	81	41	285	122	203	81	135.5	91.6073
12	122	41	163	41	81	< 41	78	55
13	< 41	< 41	203	-	< 41	< 41	57	-
14	< 41	-	-	-	-	-	21	-
15	< 41	-	-	-	-	-	21	-
	M	M	M	M	F	M
Cebus Ganglion Cell Density from Temporal Meridian (180o)
Ecc. (mm)	831128L	840104 R	840104 L	840606 L		870513L	Average	SD
0.25	-	-	-	-		-		-
0.5	42625	41974	40673	-		-	41757.3	993.873
0.75	36443	37744	34165	36117		36768	36247.4	1313.63
1	37744	32538	31399	35141		34816	34327.6	2467.35
1.25	32863	30586	26518	30260		29610	29967.4	2284.67
1.5	25054	22777	26681	22126		27495	24826.6	2350.8
1.75	16920	19035	20011	16920		18709	18319	1364
2	17571	13666	16106	15944		15293	15716	1416.56
2.5	8623	9273	9111	7158		10249	8882.8	1130.63
3	7158	7158	7484	6833		5857	6898	625.8
3.5	3416	5369	5043	3091		3742	4132.2	1013.48
4	2928	3905	3416	3905		2440	3318.8	636.734
4.5	3091	2928	3579	2603		3091	3058.4	352.684
5	2278	2603	3091	2440		1952	2472.8	421.123
6	1057	1261	1586	2115		1302	1464.2	409.813
7	935	651	1546	813		935	976	339.285
8	813	529	813	1017		325	699.4	271.979
9	610	366	773	447		244	488	207.491
10	325	244	447	244		81	268.2	133.614
11	81	41	285	122		81	122	95.5144
12	122	41	163	41		< 41	78	55
13	< 41	< 41	203	-		< 41	57	-
14	< 41	-	-	-		-	21	-
15	< 41	-	-	-		-	21	-
	M	M	M	M		M

## Sheet: Cebus Dorsal Ganglion Cells
Cebus Ganglion Cell Density from Dorsal Meridian (90o)
Ecc. (mm)	831128L	840104 R	840104 L	840606 L	870428L	870513L	Average	SD
0.25	-	-	-	-	-	-	-	-
0.5	49783	51410	41974	46855	47505	44577	47017	3423
0.75	45228	42299	30260	38395	44902	43275	40727	5686
1	40022	35792	27983	34165	35141	34165	34545	3880
1.25	32213	32538	25705	29284	30586	29395	30044	2475
1.5	24729	20499	21800	22777	22939	24241	22831	1556
1.75	21475	17896	20824	14642	18872	20011	18953	2477
2	17896	13991	19523	14642	14154	14805	15835	2305
2.5	10413	11876	11063	8948	7972	7809	9680	1687
3	6020	8460	5206	6508	5369	6182	6291	1172
3.5	5206	7158	4881	4067	4718	5206	5206	1044
4	3091	5206	3905	2603	2603	2440	3308	1071
4.5	2115	4393	3091	2278	3416	2278	2929	885
5	2115	3091	2440	1952	3579	2115	2549	648
6	1302	2115	1383	1627	1790	1138	1559	358
7	976	1952	1342	1098	1139	691	1200	426
8	651	1180	651	813	895	569	793	224
9	732	813	529	691	610	651	671	99
10	529	407	569	366	529	569	495	87
11	488	407	366	163	447	407	380	114
12	447	285	325	203	285	244	298	84
13	163	285	447	203	325	325	291	101
14	244	203	122	41	122	122	142	71
15	244	122	-	-	122	41	132	84
16	41	-	-	-	41		31	15
	M	M	M	M	F	M
Cebus Ganglion Cell Density from Dorsal Meridian (90o)
Ecc. (mm)	831128L	840104 R	840104 L	840606 L		870513L	Average	SD
-0.25	-	-	-	-		-		-
-0.5	49783	51410	41974	46855		44577	46919.8	3818.17
-0.75	45228	42299	30260	38395		43275	39891.4	5931.43
-1	40022	35792	27983	34165		34165	34425.4	4325.21
-1.25	32213	32538	25705	29284		29395	29827	2762.01
-1.5	24729	20499	21800	22777		24241	22809.2	1738.69
-1.75	21475	17896	20824	14642		20011	18969.6	2769.53
-2	17896	13991	19523	14642		14805	16171.4	2406.64
-2.5	10413	11876	11063	8948		7809	10021.8	1637.43
-3	6020	8460	5206	6508		6182	6475.2	1208.78
-3.5	5206	7158	4881	4067		5206	5303.6	1136.4
-4	3091	5206	3905	2603		2440	3449	1135.45
-4.5	2115	4393	3091	2278		2278	2831	952.853
-5	2115	3091	2440	1952		2115	2342.6	454.357
-6	1302	2115	1383	1627		1138	1513	379.949
-7	976	1952	1342	1098		691	1211.8	475.561
-8	651	1180	651	813		569	772.8	244.25
-9	732	813	529	691		651	683.2	105.006
-10	529	407	569	366		569	488	95.1945
-11	488	407	366	163		407	366.2	121.917
-12	447	285	325	203		244	300.8	93.5425
-13	163	285	447	203		325	284.6	111.188
-14	244	203	122	41		122	146.4	79.1031
-15	244	122	-	-		41	135.667	102.188
-16	41	-	-	-			41
	M	M	M	M		M

## Sheet: Cebus Ventral Gangion Cells
Cebus Ganglion Cell Density from Dorsal Meridian (90o)
Ecc. (mm)	831128L	840104 R	840104 L	840606 L	870428L	870513L	Average	SD
0.25	-	-	-	-	-	-	-	-
0.5	40021	51735	38720	46529	47505	44577	45818	5493
0.75	37418	42299	35141	42299	444902	43275	38720	3066
1	38069	36443	30586	32213	35141	34165	35033	2994
1.25	33839	29610	29610	30423	30586	29935	30033	2561
1.5	26030	23427	25054	32863	22939	24241	25678	3792
1.75	24078	20824	16757	24729	18872	20011	19848	3925
2	18872	20499	16920	16920	14154	14805	17137	2565
2.5	10574	12527	10575	15293	7972	7809	11280	2526
3	7809	10249	9599	10575	5369	6182	8677	1796
3.5	6019	6996	5206	9436	4718	5206	6237	1766
4	4067	4718	5857	5531	2603	2440	5043	1118
4.5	3416	3905	4393	3091	3416	2278	3878	662
5	3579	3091	1952	1952	3579	2115	2657	688
6	2928	2278	1424	2278	1790	1138	2061	561
7	1627	1627	895	1383	1139	691	1268	420
8	935	1017	610	976	895	569	868	160
9	854	813	366	691	610	651	664	185
10	529	691	285	447	529	569	473	136
11	407	325	122	407	447	407	319	107
12	122	203	41	163	285	244	142	61
13	285	81	41	41	325	325	129	113
14	163	41	41	-	122	122	53	62
15	163	41	-	-	122	41	82	70
16	-	-	-	-	41	-	21	-
	M	M	M	M	F	M
Cebus Ganglion Cell Density from Dorsal Meridian (90o)
Ecc. (mm)	831128L	840104 R	840104 L	840606 L		870513L	Average	SD
0.25	-	-	-	-		-		-
0.5	40021	51735	38720	46529		44577	44316.4	5238.54
0.75	37418	42299	35141	42299		43275	40086.4	3589.42
1	38069	36443	30586	32213		34165	34295.2	3039.95
1.25	33839	29610	29610	30423		29935	30683.4	1795.14
1.5	26030	23427	25054	32863		24241	26323	3781.18
1.75	24078	20824	16757	24729		20011	21279.8	3240.38
2	18872	20499	16920	16920		14805	17603.2	2165.58
2.5	10574	12527	10575	15293		7809	11355.6	2769.2
3	7809	10249	9599	10575		6182	8882.8	1850.02
3.5	6019	6996	5206	9436		5206	6572.6	1762.1
4	4067	4718	5857	5531		2440	4522.6	1358.35
4.5	3416	3905	4393	3091		2278	3416.6	805.344
5	3579	3091	1952	1952		2115	2537.8	750.868
6	2928	2278	1424	2278		1138	2009.2	722.867
7	1627	1627	895	1383		691	1244.6	430.206
8	935	1017	610	976		569	821.4	214.162
9	854	813	366	691		651	675	191.962
10	529	691	285	447		569	504.2	150.855
11	407	325	122	407		407	333.6	123.502
12	122	203	41	163		244	154.6	78.0596
13	285	81	41	41		325	154.6	138.985
14	163	41	41	-		122	91.75	60.9446
15	163	41	-	-		41	81.6667	70.4367
16	-	-	-	-		-		-
	M	M	M	M		M
