# Supplementary material for: Ganglion Cell and Displaced Amacrine Cell Density Distribution in the Retina of the Howler Monkey (Alouatta caraya)
Source: PLoS One. 2014 Dec 29;9(12):e115291. doi: 10.1371/journal.pone.0115291 (PMC4278902; doi:10.1371/journal.pone.0115291)
Supplement: S1 Dataset — Ganglion cell density, displaced amacrine cell density, total number of ganglion cells, cumulative number of cones and ganglion cells. (ZIP) [file pone.0115291.s003.zip › Muniz et al 141025 Ganglion Cells Total x Retinal Area 01.xlsx]

## Sheet: Dataset
X = Retinal Area (mm2)			Y = Ganglion Cells (Total)			Primate
258			677000			Saguinus midas niger
352			853000			Saimiri ustius
611			1400000			Cebus apella
611			1077000			Cebus apella
641			1134000			Alouatta caraya
641			1081000			Alouatta caraya
660			479000			Aotus azarae
660			496000			Aotus azarae
670			1230000			Macaca mulatta
670			1410000			Macaca mulatta
670			1621000			Macaca mulatta
670			1250000			Macaca mulatta
670			1600000			Macaca mulatta
707			1227000			Cercopithecus aethiops sabeus
707			1276000			Cercopithecus aethiops sabeus
793			1478000			Papio anubis
793			1789000			Papio anubis
1012			1270000			Homo sapiens
1012			1010000			Homo sapiens
1012			1222000			Homo sapiens
1012			1100000			Homo sapiens
1012			1218000			Homo sapiens
1012			964000			Homo sapiens
1012			1244000			Homo sapiens
1012			1084000			Homo sapiens
1012			693000			Homo sapiens
1012			1070000			Homo sapiens
1012			1158000			Homo sapiens
